# Supplementary material for: A Metabolomic Study of the Variability of the Chemical Composition of Commonly Consumed Coffee Brews
Source: Metabolites. 2019 Jan 18;9(1):17. doi: 10.3390/metabo9010017 (PMC6359601; doi:10.3390/metabo9010017)
Supplement: Supplementary file 1 [file metabolites-09-00017-s001.zip]

Archive with 3 entries (2 files):
- final-suppl/
- final-suppl/metabolites-404599-revised-suppl.pdf
- final-suppl/Supplementary Spreadsheet.xlsx
