# Supplementary material for: A Metabolomic Study of the Variability of the Chemical Composition of Commonly Consumed Coffee Brews
Source: Metabolites. 2019 Jan 18;9(1):17. doi: 10.3390/metabo9010017 (PMC6359601; doi:10.3390/metabo9010017)
Supplement: Supplementary file 1 [file metabolites-09-00017-s001.zip › final-suppl/Supplementary Spreadsheet.xlsx]

## Sheet: Supplementary Spreadsheet
Supplementary Spreadsheet: Chromatograms and spectra supporting annotation of compounds.
C8 H8 O3	1-(2-Furanyl)-1,2-butanedione								MSMS (20 eV)
C6 H7 N O	N-Methyl-2-pyrrolecarboxaldehyde
										Pooled QC RT 3.7 (10, 20, 40 eV)					Standard RT 3.6 (10, 20, 40 eV)
C25 H22 O11	3,4-Dicaffeoylquinic acid lactone
C7 H10 O2	3,4-Dimethyl-1,2-cyclopentanedione								MSMS (20 eV)
C25 H24 O12	3,5-Dicaffeoylquinic acid								MSMS (20 eV)
	Dicaffeoylquinic acid (unknown isomer)
C16 H18 O9	3-Caffeoylquinic acid, 5-caffeoylquinic acid and three other isomers
	MS/MS data not available for samples
C19 H28 O4	Atractyligenin
C15 H20 N2 O2	Cyclo(leucyl-phenylalanyl)								MSMS (20 eV)
C26 H36 O10	Cafamarine								MSMS (20 eV)
C20 H28 O3	Cafestol								MSMS (20 eV)
C16 H16 O8	Caffeoylquinic acid lactone (i)									MSMS (20 eV)
	Caffeoylquinic acid lactone (ii)
C6 H8 O3	Sotolone								MSMS (20 eV)
C11 H11 N O3	Cinnamoylglycine
C11 H10 O3	Coixinden A								MSMS (20 eV)
C16 H18 O8	Coumaroylquinic acid (2 isomers)							MSMS (20 eV)
C16 H16 O7	Coumaroylquinic acid lactone
C11 H18 N2 O2	Cyclo(leucyl-prolyl)								MSMS (20 eV)
									Spectrum not available for 2nd peak
C11 H18 N2 O2	Cyclo(isoleucyl-prolyl)								MSMS (20 eV)
C14 H16 N2 O2	Cyclo(phenylalanyl-prolyl)									MSMS (20 eV)
										Spectrum not available for 2nd peak
C14 H16 N2 O2	Cyclo(isophenylalanyl-prolyl)									MSMS (20 eV)
C10 H14 N2 O2	Cyclo(prolyl-prolyl)									MSMS (20 eV)
C10 H16 N2 O2	Cyclo(prolyl-valyl)								MSMS (20 eV)
									Spectrum not available for 2nd peak
C20 H18 N2 O5	N-caffeoyltryptophan
C17 H20 O9	Feruloylquinic acid (i)								MSMS (20 eV)
	Feruloylquinic acid (ii)
C10 H13 N5 O5	Guanosine								MSMS (20 eV)
C7 H6 O3	alpha-Furyl methyl diketone								MSMS (20 eV)
C20 H18 N2 O4	N-p-Coumaroyltryptophan								MSMS (20 eV)
C7 H8 N4 O2	Paraxanthine		Theobromine		Theophylline				MSMS (20 eV)
C6 H6 O3	5-hydroxymethylfurfural (1st peak)								Peak 1 MSMS 10, 20, 40 eV
